# Supplementary material for: Identification of Rice Seed-Derived Fusarium spp. and Development of LAMP Assay against Fusarium fujikuroi
Source: Pathogens. 2020 Dec 22;10(1):1. doi: 10.3390/pathogens10010001 (PMC7822049; doi:10.3390/pathogens10010001)
Supplement: Supplementary file 1 [file pathogens-10-00001-s001.zip]

Archive with 7 entries (4 files):
- Supplemtary files/Supplementary Figures/
- Supplemtary files/Supplementary Figures/Supplementary Figures.docx
- Supplemtary files/Supplementary Sequences/
- Supplemtary files/Supplementary Sequences/Supplementary Sequences.docx
- Supplemtary files/Supplementary Table/
- Supplemtary files/Supplementary Table/Supplementary Table 3.xlsx
- Supplemtary files/Supplementary Table/Supplementary Table1,2,4,5.docx
