# Supplementary material for: Identification of Rice Seed-Derived Fusarium spp. and Development of LAMP Assay against Fusarium fujikuroi
Source: Pathogens. 2020 Dec 22;10(1):1. doi: 10.3390/pathogens10010001 (PMC7822049; doi:10.3390/pathogens10010001)
Supplement: Supplementary file 1 [file pathogens-10-00001-s001.zip › Supplemtary files/Supplementary Table/Supplementary Table 3.xlsx]

## Sheet: GenBank access NO.
Table S3:GenBank accessions No. of 402 Fusarium isolates used for phylogenetic analysis in this study
Species	Isolates	Origin	GenBank access NO.（TEF1-α）
Fusarium fujikuroi	ZJ01	Zhejiang China	MT560637*
Fusarium fujikuroi	ZJ02	Zhejiang China	MT560638*
Fusarium fujikuroi	ZJ03	Zhejiang China	MT560639*
Fusarium fujikuroi	ZJ04	Zhejiang China	MT560640*
Fusarium fujikuroi	AH01	Anhui China	MT560650*
Fusarium fujikuroi	AH02	Anhui China	MT560651*
Fusarium fujikuroi	JX01	Jiangxi China	MT560654*
Fusarium fujikuroi	JX02	Jiangxi China	MT560655*
Fusarium proliferatum	ZJ05	Zhejiang China	MT560641*
Fusarium proliferatum	ZJ06	Zhejiang China	MT560642*
Fusarium proliferatum	AH03	Anhui China	MT560652*
Fusarium andiyazi	ZJ07	Zhejiang China	MT560643*
Fusarium andiyazi	ZJ08	Zhejiang China	MT560644*
Fusarium asiaticum	ZJ10	Zhejiang China	MT560646*
Fusarium asiaticum	ZJ12	Zhejiang China	MT560648*
Fusarium equiseti	ZJ09	Zhejiang China	MT560645*
Fusarium incarnatum	ZJ11	Zhejiang China	MT560647*
Fusarium incarnatum	AH04	Anhui China	MT560653*
Fusarium commune	ZJG17	Zhejiang China	MT560649*
Fusarium fujikuroi	ZJ005	Zhejiang China	MW091729
Fusarium fujikuroi	ZJ006	Zhejiang China	MW091730
Fusarium fujikuroi	ZJ007	Zhejiang China	MW091731
Fusarium fujikuroi	ZJ008	Zhejiang China	MW091732
Fusarium fujikuroi	ZJ009	Zhejiang China	MW091733
Fusarium fujikuroi	ZJ010	Zhejiang China	MW091734
Fusarium fujikuroi	ZJ011	Zhejiang China	MW091735
Fusarium fujikuroi	ZJ012	Zhejiang China	MW091736
Fusarium fujikuroi	ZJ013	Zhejiang China	MW091737
Fusarium fujikuroi	ZJ014	Zhejiang China	MW091738
Fusarium fujikuroi	ZJ015	Zhejiang China	MW091739
Fusarium fujikuroi	ZJ016	Zhejiang China	MW091740
Fusarium fujikuroi	ZJ017	Zhejiang China	MW091741
Fusarium fujikuroi	ZJ018	Zhejiang China	MW091742
Fusarium fujikuroi	ZJ019	Zhejiang China	MW091743
Fusarium fujikuroi	ZJ020	Zhejiang China	MW091744
Fusarium fujikuroi	ZJ021	Zhejiang China	MW091745
Fusarium fujikuroi	ZJ022	Zhejiang China	MW091746
Fusarium fujikuroi	ZJ023	Zhejiang China	MW091747
Fusarium fujikuroi	ZJ024	Zhejiang China	MW091748
Fusarium fujikuroi	ZJ025	Zhejiang China	MW091749
Fusarium fujikuroi	ZJ026	Zhejiang China	MW091750
Fusarium fujikuroi	ZJ027	Zhejiang China	MW091751
Fusarium fujikuroi	ZJ028	Zhejiang China	MW091752
Fusarium fujikuroi	ZJ029	Zhejiang China	MW091753
Fusarium fujikuroi	ZJ030	Zhejiang China	MW091754
Fusarium fujikuroi	ZJ031	Zhejiang China	MW091755
Fusarium fujikuroi	ZJ032	Zhejiang China	MW091756
Fusarium fujikuroi	ZJ033	Zhejiang China	MW091757
Fusarium fujikuroi	ZJ034	Zhejiang China	MW091758
Fusarium fujikuroi	ZJ035	Zhejiang China	MW091759
Fusarium fujikuroi	ZJ036	Zhejiang China	MW091760
Fusarium fujikuroi	ZJ037	Zhejiang China	MW091761
Fusarium fujikuroi	ZJ038	Zhejiang China	MW091762
Fusarium fujikuroi	ZJ039	Zhejiang China	MW091763
Fusarium fujikuroi	ZJ040	Zhejiang China	MW091764
Fusarium fujikuroi	ZJ041	Zhejiang China	MW091765
Fusarium fujikuroi	ZJ042	Zhejiang China	MW091766
Fusarium fujikuroi	ZJ043	Zhejiang China	MW091767
Fusarium fujikuroi	ZJ044	Zhejiang China	MW091768
Fusarium fujikuroi	ZJ045	Zhejiang China	MW091769
Fusarium fujikuroi	ZJ046	Zhejiang China	MW091770
Fusarium fujikuroi	ZJ047	Zhejiang China	MW091771
Fusarium fujikuroi	ZJ048	Zhejiang China	MW091772
Fusarium fujikuroi	ZJ049	Zhejiang China	MW091773
Fusarium fujikuroi	ZJ050	Zhejiang China	MW091774
Fusarium fujikuroi	ZJ051	Zhejiang China	MW091775
Fusarium fujikuroi	ZJ052	Zhejiang China	MW091776
Fusarium fujikuroi	ZJ053	Zhejiang China	MW091777
Fusarium fujikuroi	ZJ054	Zhejiang China	MW091778
Fusarium fujikuroi	ZJ055	Zhejiang China	MW091779
Fusarium fujikuroi	ZJ056	Zhejiang China	MW091780
Fusarium fujikuroi	ZJ057	Zhejiang China	MW091781
Fusarium fujikuroi	ZJ058	Zhejiang China	MW091782
Fusarium fujikuroi	ZJ059	Zhejiang China	MW091783
Fusarium fujikuroi	ZJ060	Zhejiang China	MW091784
Fusarium fujikuroi	ZJ061	Zhejiang China	MW091785
Fusarium fujikuroi	ZJ062	Zhejiang China	MW091786
Fusarium fujikuroi	ZJ063	Zhejiang China	MW091787
Fusarium fujikuroi	ZJ064	Zhejiang China	MW091788
Fusarium fujikuroi	ZJ065	Zhejiang China	MW091789
Fusarium fujikuroi	ZJ066	Zhejiang China	MW091790
Fusarium fujikuroi	ZJ067	Zhejiang China	MW091791
Fusarium fujikuroi	ZJ068	Zhejiang China	MW091792
Fusarium fujikuroi	ZJ069	Zhejiang China	MW091793
Fusarium fujikuroi	ZJ070	Zhejiang China	MW091794
Fusarium fujikuroi	ZJ071	Zhejiang China	MW091795
Fusarium fujikuroi	ZJ072	Zhejiang China	MW091796
Fusarium fujikuroi	ZJ073	Zhejiang China	MW091797
Fusarium fujikuroi	ZJ074	Zhejiang China	MW091798
Fusarium fujikuroi	ZJ075	Zhejiang China	MW091799
Fusarium fujikuroi	ZJ076	Zhejiang China	MW091800
Fusarium fujikuroi	ZJ077	Zhejiang China	MW091801
Fusarium fujikuroi	ZJ078	Zhejiang China	MW091802
Fusarium fujikuroi	ZJ079	Zhejiang China	MW091803
Fusarium fujikuroi	ZJ080	Zhejiang China	MW091804
Fusarium fujikuroi	ZJ081	Zhejiang China	MW091805
Fusarium fujikuroi	ZJ082	Zhejiang China	MW091806
Fusarium fujikuroi	ZJ083	Zhejiang China	MW091807
Fusarium fujikuroi	ZJ084	Zhejiang China	MW091808
Fusarium fujikuroi	ZJ085	Zhejiang China	MW091809
Fusarium fujikuroi	ZJ086	Zhejiang China	MW091810
Fusarium fujikuroi	ZJ087	Zhejiang China	MW091811
Fusarium fujikuroi	ZJ088	Zhejiang China	MW091812
Fusarium fujikuroi	ZJ089	Zhejiang China	MW091813
Fusarium fujikuroi	ZJ090	Zhejiang China	MW091814
Fusarium fujikuroi	ZJ091	Zhejiang China	MW091815
Fusarium fujikuroi	ZJ092	Zhejiang China	MW091816
Fusarium fujikuroi	ZJ093	Zhejiang China	MW091817
Fusarium fujikuroi	ZJ094	Zhejiang China	MW091818
Fusarium fujikuroi	ZJ095	Zhejiang China	MW091819
Fusarium fujikuroi	ZJ096	Zhejiang China	MW091820
Fusarium fujikuroi	ZJ097	Zhejiang China	MW091821
Fusarium fujikuroi	ZJ098	Zhejiang China	MW091822
Fusarium fujikuroi	ZJ099	Zhejiang China	MW091823
Fusarium fujikuroi	ZJ100	Zhejiang China	MW091824
Fusarium fujikuroi	ZJ101	Zhejiang China	MW091825
Fusarium fujikuroi	ZJ102	Zhejiang China	MW091826
Fusarium fujikuroi	ZJ103	Zhejiang China	MW091827
Fusarium fujikuroi	ZJ104	Zhejiang China	MW091828
Fusarium fujikuroi	ZJ105	Zhejiang China	MW091829
Fusarium fujikuroi	ZJ106	Zhejiang China	MW091830
Fusarium fujikuroi	ZJ107	Zhejiang China	MW091831
Fusarium fujikuroi	ZJ108	Zhejiang China	MW091832
Fusarium fujikuroi	ZJ109	Zhejiang China	MW091833
Fusarium fujikuroi	ZJ110	Zhejiang China	MW091834
Fusarium fujikuroi	ZJ111	Zhejiang China	MW091835
Fusarium fujikuroi	ZJ112	Zhejiang China	MW091836
Fusarium fujikuroi	ZJ113	Zhejiang China	MW091837
Fusarium fujikuroi	ZJ114	Zhejiang China	MW091838
Fusarium fujikuroi	ZJ115	Zhejiang China	MW091839
Fusarium fujikuroi	ZJ116	Zhejiang China	MW091840
Fusarium fujikuroi	ZJ117	Zhejiang China	MW091841
Fusarium fujikuroi	ZJ118	Zhejiang China	MW091842
Fusarium fujikuroi	ZJ119	Zhejiang China	MW091843
Fusarium fujikuroi	ZJ120	Zhejiang China	MW091844
Fusarium fujikuroi	ZJ121	Zhejiang China	MW091845
Fusarium fujikuroi	ZJ122	Zhejiang China	MW091846
Fusarium fujikuroi	ZJ123	Zhejiang China	MW091847
Fusarium fujikuroi	ZJ124	Zhejiang China	MW091848
Fusarium fujikuroi	ZJ125	Zhejiang China	MW091849
Fusarium fujikuroi	ZJ126	Zhejiang China	MW091850
Fusarium fujikuroi	ZJ127	Zhejiang China	MW091851
Fusarium fujikuroi	ZJ128	Zhejiang China	MW091852
Fusarium fujikuroi	ZJ129	Zhejiang China	MW091853
Fusarium fujikuroi	ZJ130	Zhejiang China	MW091854
Fusarium fujikuroi	ZJ131	Zhejiang China	MW091855
Fusarium fujikuroi	ZJ132	Zhejiang China	MW091856
Fusarium fujikuroi	ZJ133	Zhejiang China	MW091857
Fusarium fujikuroi	ZJ134	Zhejiang China	MW091858
Fusarium fujikuroi	ZJ135	Zhejiang China	MW091859
Fusarium fujikuroi	ZJ136	Zhejiang China	MW091860
Fusarium fujikuroi	ZJ137	Zhejiang China	MW091861
Fusarium fujikuroi	ZJ138	Zhejiang China	MW091862
Fusarium fujikuroi	ZJ139	Zhejiang China	MW091863
Fusarium fujikuroi	ZJ140	Zhejiang China	MW091864
Fusarium fujikuroi	ZJ141	Zhejiang China	MW091865
Fusarium fujikuroi	ZJ142	Zhejiang China	MW091866
Fusarium fujikuroi	ZJ143	Zhejiang China	MW091867
Fusarium fujikuroi	ZJ144	Zhejiang China	MW091868
Fusarium fujikuroi	ZJ145	Zhejiang China	MW091869
Fusarium fujikuroi	ZJ146	Zhejiang China	MW091870
Fusarium fujikuroi	ZJ147	Zhejiang China	MW091871
Fusarium fujikuroi	ZJ148	Zhejiang China	MW091872
Fusarium fujikuroi	ZJ149	Zhejiang China	MW091873
Fusarium fujikuroi	ZJ150	Zhejiang China	MW091874
Fusarium fujikuroi	ZJ151	Zhejiang China	MW091875
Fusarium fujikuroi	ZJ152	Zhejiang China	MW091876
Fusarium fujikuroi	ZJ153	Zhejiang China	MW091877
Fusarium fujikuroi	ZJ154	Zhejiang China	MW091878
Fusarium fujikuroi	ZJ155	Zhejiang China	MW091879
Fusarium fujikuroi	ZJ156	Zhejiang China	MW091880
Fusarium fujikuroi	ZJ157	Zhejiang China	MW091881
Fusarium fujikuroi	ZJ158	Zhejiang China	MW091882
Fusarium fujikuroi	ZJ159	Zhejiang China	MW091883
Fusarium fujikuroi	ZJ160	Zhejiang China	MW091884
Fusarium fujikuroi	ZJ161	Zhejiang China	MW091885
Fusarium fujikuroi	ZJ162	Zhejiang China	MW091886
Fusarium fujikuroi	ZJ163	Zhejiang China	MW091887
Fusarium fujikuroi	ZJ164	Zhejiang China	MW091888
Fusarium fujikuroi	ZJ165	Zhejiang China	MW091889
Fusarium fujikuroi	ZJ166	Zhejiang China	MW091890
Fusarium fujikuroi	ZJ167	Zhejiang China	MW091891
Fusarium fujikuroi	ZJ168	Zhejiang China	MW091892
Fusarium fujikuroi	ZJ169	Zhejiang China	MW091893
Fusarium fujikuroi	ZJ170	Zhejiang China	MW091894
Fusarium fujikuroi	ZJ171	Zhejiang China	MW091895
Fusarium fujikuroi	ZJ172	Zhejiang China	MW091896
Fusarium fujikuroi	ZJ173	Zhejiang China	MW091897
Fusarium fujikuroi	ZJ174	Zhejiang China	MW091898
Fusarium fujikuroi	ZJ175	Zhejiang China	MW091899
Fusarium fujikuroi	ZJ176	Zhejiang China	MW091900
Fusarium fujikuroi	ZJ177	Zhejiang China	MW091901
Fusarium fujikuroi	ZJ178	Zhejiang China	MW091902
Fusarium fujikuroi	ZJ179	Zhejiang China	MW091903
Fusarium fujikuroi	ZJ180	Zhejiang China	MW091904
Fusarium fujikuroi	ZJ181	Zhejiang China	MW091905
Fusarium fujikuroi	ZJ182	Zhejiang China	MW091906
Fusarium fujikuroi	ZJ183	Zhejiang China	MW091907
Fusarium fujikuroi	ZJ184	Zhejiang China	MW091908
Fusarium fujikuroi	ZJ185	Zhejiang China	MW091909
Fusarium fujikuroi	ZJ186	Zhejiang China	MW091910
Fusarium fujikuroi	ZJ187	Zhejiang China	MW091911
Fusarium fujikuroi	ZJ188	Zhejiang China	MW091912
Fusarium fujikuroi	ZJ189	Zhejiang China	MW091913
Fusarium fujikuroi	ZJ190	Zhejiang China	MW091914
Fusarium fujikuroi	ZJ191	Zhejiang China	MW091915
Fusarium fujikuroi	ZJ192	Zhejiang China	MW091916
Fusarium fujikuroi	ZJ193	Zhejiang China	MW091917
Fusarium fujikuroi	ZJ194	Zhejiang China	MW091918
Fusarium fujikuroi	ZJ195	Zhejiang China	MW091919
Fusarium fujikuroi	ZJ196	Zhejiang China	MW091920
Fusarium fujikuroi	ZJ197	Zhejiang China	MW091921
Fusarium fujikuroi	ZJ198	Zhejiang China	MW091922
Fusarium fujikuroi	ZJ199	Zhejiang China	MW091923
Fusarium fujikuroi	ZJ200	Zhejiang China	MW091924
Fusarium fujikuroi	ZJ201	Zhejiang China	MW091925
Fusarium fujikuroi	ZJ202	Zhejiang China	MW091926
Fusarium fujikuroi	ZJ203	Zhejiang China	MW091927
Fusarium fujikuroi	ZJ204	Zhejiang China	MW091928
Fusarium fujikuroi	ZJ205	Zhejiang China	MW091929
Fusarium fujikuroi	ZJ206	Zhejiang China	MW091930
Fusarium fujikuroi	ZJ207	Zhejiang China	MW091931
Fusarium fujikuroi	ZJ208	Zhejiang China	MW091932
Fusarium fujikuroi	ZJ209	Zhejiang China	MW091933
Fusarium fujikuroi	ZJ210	Zhejiang China	MW091934
Fusarium fujikuroi	ZJ211	Zhejiang China	MW091935
Fusarium fujikuroi	ZJ212	Zhejiang China	MW091936
Fusarium fujikuroi	ZJ213	Zhejiang China	MW091937
Fusarium fujikuroi	ZJ214	Zhejiang China	MW091938
Fusarium fujikuroi	ZJ215	Zhejiang China	MW091939
Fusarium fujikuroi	ZJ216	Zhejiang China	MW091940
Fusarium fujikuroi	ZJ217	Zhejiang China	MW091941
Fusarium fujikuroi	ZJ218	Zhejiang China	MW091942
Fusarium fujikuroi	ZJ219	Zhejiang China	MW091943
Fusarium fujikuroi	ZJ220	Zhejiang China	MW091944
Fusarium fujikuroi	ZJ221	Zhejiang China	MW091945
Fusarium fujikuroi	AH003	Anhui China	MW091636
Fusarium fujikuroi	AH004	Anhui China	MW091637
Fusarium fujikuroi	AH005	Anhui China	MW091638
Fusarium fujikuroi	AH006	Anhui China	MW091639
Fusarium fujikuroi	AH007	Anhui China	MW091640
Fusarium fujikuroi	AH008	Anhui China	MW091641
Fusarium fujikuroi	AH009	Anhui China	MW091642
Fusarium fujikuroi	AH010	Anhui China	MW091643
Fusarium fujikuroi	AH011	Anhui China	MW091644
Fusarium fujikuroi	AH012	Anhui China	MW091645
Fusarium fujikuroi	AH013	Anhui China	MW091646
Fusarium fujikuroi	AH014	Anhui China	MW091647
Fusarium fujikuroi	AH015	Anhui China	MW091648
Fusarium fujikuroi	AH016	Anhui China	MW091649
Fusarium fujikuroi	AH017	Anhui China	MW091650
Fusarium fujikuroi	AH018	Anhui China	MW091651
Fusarium fujikuroi	AH019	Anhui China	MW091652
Fusarium fujikuroi	AH020	Anhui China	MW091653
Fusarium fujikuroi	AH021	Anhui China	MW091654
Fusarium fujikuroi	AH022	Anhui China	MW091655
Fusarium fujikuroi	AH023	Anhui China	MW091656
Fusarium fujikuroi	AH024	Anhui China	MW091657
Fusarium fujikuroi	AH025	Anhui China	MW091658
Fusarium fujikuroi	AH026	Anhui China	MW091659
Fusarium fujikuroi	AH027	Anhui China	MW091660
Fusarium fujikuroi	AH028	Anhui China	MW091661
Fusarium fujikuroi	AH029	Anhui China	MW091662
Fusarium fujikuroi	AH030	Anhui China	MW091663
Fusarium fujikuroi	AH031	Anhui China	MW091664
Fusarium fujikuroi	AH032	Anhui China	MW091665
Fusarium fujikuroi	AH033	Anhui China	MW091666
Fusarium fujikuroi	AH034	Anhui China	MW091667
Fusarium fujikuroi	AH035	Anhui China	MW091668
Fusarium fujikuroi	AH036	Anhui China	MW091669
Fusarium fujikuroi	AH037	Anhui China	MW091670
Fusarium fujikuroi	AH038	Anhui China	MW091671
Fusarium fujikuroi	AH039	Anhui China	MW091672
Fusarium fujikuroi	AH040	Anhui China	MW091673
Fusarium fujikuroi	AH041	Anhui China	MW091674
Fusarium fujikuroi	AH042	Anhui China	MW091675
Fusarium fujikuroi	AH043	Anhui China	MW091676
Fusarium fujikuroi	AH044	Anhui China	MW091677
Fusarium fujikuroi	AH045	Anhui China	MW091678
Fusarium fujikuroi	AH046	Anhui China	MW091679
Fusarium fujikuroi	AH047	Anhui China	MW091680
Fusarium fujikuroi	AH048	Anhui China	MW091681
Fusarium fujikuroi	AH049	Anhui China	MW091682
Fusarium fujikuroi	AH050	Anhui China	MW091683
Fusarium fujikuroi	AH051	Anhui China	MW091684
Fusarium fujikuroi	AH052	Anhui China	MW091685
Fusarium fujikuroi	AH053	Anhui China	MW091686
Fusarium fujikuroi	AH054	Anhui China	MW091687
Fusarium fujikuroi	AH055	Anhui China	MW091688
Fusarium fujikuroi	AH056	Anhui China	MW091689
Fusarium fujikuroi	AH057	Anhui China	MW091690
Fusarium fujikuroi	AH058	Anhui China	MW091691
Fusarium fujikuroi	AH059	Anhui China	MW091692
Fusarium fujikuroi	AH060	Anhui China	MW091693
Fusarium fujikuroi	AH061	Anhui China	MW091694
Fusarium fujikuroi	AH062	Anhui China	MW091695
Fusarium fujikuroi	AH063	Anhui China	MW091696
Fusarium fujikuroi	AH064	Anhui China	MW091697
Fusarium fujikuroi	AH065	Anhui China	MW091698
Fusarium fujikuroi	AH066	Anhui China	MW091699
Fusarium fujikuroi	AH067	Anhui China	MW091700
Fusarium fujikuroi	AH068	Anhui China	MW091701
Fusarium fujikuroi	AH069	Anhui China	MW091702
Fusarium fujikuroi	AH070	Anhui China	MW091703
Fusarium fujikuroi	AH071	Anhui China	MW091704
Fusarium fujikuroi	AH072	Anhui China	MW091705
Fusarium fujikuroi	AH073	Anhui China	MW091706
Fusarium fujikuroi	AH074	Anhui China	MW091707
Fusarium fujikuroi	AH075	Anhui China	MW091708
Fusarium fujikuroi	AH076	Anhui China	MW091709
Fusarium fujikuroi	AH077	Anhui China	MW091710
Fusarium fujikuroi	AH078	Anhui China	MW091711
Fusarium fujikuroi	AH079	Anhui China	MW091712
Fusarium fujikuroi	AH080	Anhui China	MW091713
Fusarium fujikuroi	AH081	Anhui China	MW091714
Fusarium fujikuroi	AH082	Anhui China	MW091715
Fusarium fujikuroi	AH083	Anhui China	MW091716
Fusarium fujikuroi	AH084	Anhui China	MW091717
Fusarium fujikuroi	AH085	Anhui China	MW091718
Fusarium fujikuroi	AH086	Anhui China	MW091719
Fusarium fujikuroi	AH087	Anhui China	MW091720
Fusarium fujikuroi	AH088	Anhui China	MW091721
Fusarium fujikuroi	AH089	Anhui China	MW091722
Fusarium fujikuroi	AH090	Anhui China	MW091723
Fusarium fujikuroi	AH091	Anhui China	MW091724
Fusarium fujikuroi	AH092	Anhui China	MW091725
Fusarium fujikuroi	AH093	Anhui China	MW091726
Fusarium fujikuroi	AH094	Anhui China	MW091727
Fusarium fujikuroi	AH095	Anhui China	MW091728
Fusarium fujikuroi	JX003	Jiangxi China	MW091946
Fusarium fujikuroi	JX004	Jiangxi China	MW091947
Fusarium fujikuroi	JX005	Jiangxi China	MW091948
Fusarium fujikuroi	JX006	Jiangxi China	MW091949
Fusarium fujikuroi	JX007	Jiangxi China	MW091950
Fusarium fujikuroi	JX008	Jiangxi China	MW091951
Fusarium fujikuroi	JX009	Jiangxi China	MW091952
Fusarium fujikuroi	JX010	Jiangxi China	MW091953
Fusarium fujikuroi	JX011	Jiangxi China	MW091954
Fusarium fujikuroi	JX012	Jiangxi China	MW091955
Fusarium fujikuroi	JX013	Jiangxi China	MW091956
Fusarium fujikuroi	JX014	Jiangxi China	MW091957
Fusarium fujikuroi	JX015	Jiangxi China	MW091958
Fusarium fujikuroi	JX016	Jiangxi China	MW091959
Fusarium fujikuroi	JX017	Jiangxi China	MW091960
Fusarium fujikuroi	JX018	Jiangxi China	MW091961
Fusarium fujikuroi	JX019	Jiangxi China	MW091962
Fusarium fujikuroi	JX020	Jiangxi China	MW091963
Fusarium fujikuroi	JX021	Jiangxi China	MW091964
Fusarium proliferatum	ZJ222	Zhejiang China	MW091569
Fusarium proliferatum	ZJ223	Zhejiang China	MW091570
Fusarium proliferatum	ZJ224	Zhejiang China	MW091571
Fusarium proliferatum	ZJ225	Zhejiang China	MW091572
Fusarium proliferatum	ZJ226	Zhejiang China	MW091573
Fusarium proliferatum	ZJ227	Zhejiang China	MW091574
Fusarium proliferatum	ZJ228	Zhejiang China	MW091575
Fusarium proliferatum	ZJ229	Zhejiang China	MW091576
Fusarium proliferatum	ZJ230	Zhejiang China	MW091577
Fusarium proliferatum	ZJ231	Zhejiang China	MW091578
Fusarium proliferatum	ZJ232	Zhejiang China	MW091579
Fusarium proliferatum	ZJ233	Zhejiang China	MW091580
Fusarium proliferatum	ZJ234	Zhejiang China	MW091581
Fusarium proliferatum	ZJ235	Zhejiang China	MW091582
Fusarium proliferatum	ZJ236	Zhejiang China	MW091583
Fusarium proliferatum	ZJ237	Zhejiang China	MW091584
Fusarium proliferatum	ZJ238	Zhejiang China	MW091585
Fusarium proliferatum	ZJ239	Zhejiang China	MW091586
Fusarium proliferatum	ZJ240	Zhejiang China	MW091587
Fusarium proliferatum	ZJ241	Zhejiang China	MW091588
Fusarium proliferatum	ZJ242	Zhejiang China	MW091589
Fusarium proliferatum	ZJ243	Zhejiang China	MW091590
Fusarium proliferatum	AH096	Anhui China	MW091591
Fusarium proliferatum	AH097	Anhui China	MW091592
Fusarium proliferatum	AH098	Anhui China	MW091593
Fusarium proliferatum	AH099	Anhui China	MW091594
Fusarium proliferatum	AH100	Anhui China	MW091595
Fusarium proliferatum	AH101	Anhui China	MW091596
Fusarium proliferatum	AH102	Anhui China	MW091597
Fusarium proliferatum	AH103	Anhui China	MW091598
Fusarium proliferatum	AH104	Anhui China	MW091599
Fusarium proliferatum	AH105	Anhui China	MW091600
Fusarium andiyazi	ZJ244	Zhejiang China	MW091601
Fusarium andiyazi	ZJ245	Zhejiang China	MW091602
Fusarium equiseti	ZJ246	Zhejiang China	MW091612
Fusarium equiseti	ZJ247	Zhejiang China	MW091613
Fusarium equiseti	ZJ248	Zhejiang China	MW091614
Fusarium equiseti	ZJ249	Zhejiang China	MW091615
Fusarium equiseti	ZJ250	Zhejiang China	MW091616
Fusarium equiseti	ZJ251	Zhejiang China	MW091617
Fusarium equiseti	ZJ252	Zhejiang China	MW091618
Fusarium equiseti	ZJ253	Zhejiang China	MW091619
Fusarium equiseti	ZJ254	Zhejiang China	MW091620
Fusarium equiseti	ZJ255	Zhejiang China	MW091621
Fusarium equiseti	ZJ256	Zhejiang China	MW091622
Fusarium equiseti	ZJ257	Zhejiang China	MW091623
Fusarium equiseti	ZJ258	Zhejiang China	MW091624
Fusarium equiseti	ZJ259	Zhejiang China	MW091625
Fusarium equiseti	ZJ260	Zhejiang China	MW091626
Fusarium equiseti	ZJ261	Zhejiang China	MW091627
Fusarium equiseti	AH106	Anhui China	MW091628
Fusarium equiseti	AH107	Anhui China	MW091629
Fusarium equiseti	AH108	Anhui China	MW091630
Fusarium equiseti	AH109	Anhui China	MW091631
Fusarium equiseti	AH110	Anhui China	MW091632
Fusarium equiseti	AH111	Anhui China	MW091633
Fusarium equiseti	AH112	Anhui China	MW091634
Fusarium equiseti	AH113	Anhui China	MW091635
Fusarium incarnatum	ZJ262	Zhejiang China	MW091603
Fusarium incarnatum	ZJ263	Zhejiang China	MW091604
Fusarium incarnatum	ZJ264	Zhejiang China	MW091605
Fusarium incarnatum	ZJ265	Zhejiang China	MW091606
Fusarium incarnatum	ZJ266	Zhejiang China	MW091607
Fusarium incarnatum	AH114	Anhui China	MW091608
Fusarium incarnatum	AH115	Anhui China	MW091609
Fusarium incarnatum	AH116	Anhui China	MW091610
Fusarium incarnatum	AH117	Anhui China	MW091611
Fusarium commune	ZJG18	Zhejiang China	MW091563
Fusarium commune	ZJG19	Zhejiang China	MW091564
Fusarium commune	ZJG20	Zhejiang China	MW091565
Fusarium commune	ZJG21	Zhejiang China	MW091566
Fusarium commune	ZJG22	Zhejiang China	MW091567
Fusarium commune	ZJG23	Zhejiang China	MW091568
* isolates with old GenBank accession no. also was used for phylogenetic analysis
